# Supplementary material for: ‘Making the System Work’: A Multi-Site Qualitative Study of Dietitians’ Use of iEMR to Support Nutrition Care Transitions for Older Adults with Malnutrition
Source: Healthcare (Basel). 2025 Sep 5;13(17):2227. doi: 10.3390/healthcare13172227 (PMC12428660; doi:10.3390/healthcare13172227)
Supplement: Supplementary file 1 [file healthcare-13-02227-s001.zip]

Archive with 3 entries (3 files):
- Document S1_Interview Guide.pdf
- Table S1_Exemplar Quotes.pdf
- Table S2_Participant Demographics.pdf
